# Supplementary material for: Complicated Pocket Infection in Patients Undergoing Lead Extraction: Characteristics and Outcomes
Source: J Clin Med. 2023 Jun 29;12(13):4397. doi: 10.3390/jcm12134397 (PMC10342592; doi:10.3390/jcm12134397)
Supplement: Supplementary file 1 [file jcm-12-04397-s001.zip]

Archive with 1 entries (1 files):
- jcm-2428133-supplementary.pdf
